# Supplementary material for: Do Housekeeping Genes Exist?
Source: PLoS One. 2015 May 13;10(5):e0123691. doi: 10.1371/journal.pone.0123691 (PMC4430495; doi:10.1371/journal.pone.0123691)
Supplement: S1 Table — (XLSX) [file pone.0123691.s002.xlsx]

## Sheet: Sheet1
List	Study	Data links
Warrington	Warrington et al.	http://physiolgenomics.physiology.org/content/2/3/143/suppl/DC1
Hsiao	Hsiao et al.	http://physiolgenomics.physiology.org/content/7/2/97/suppl/DC1
Eisenberg_03	Eisenberg et al.	http://www.tau.ac.il/~elieis/Housekeeping_genes.html
Tu	Tu et al.	http://www.ncbi.nlm.nih.gov/pmc/articles/PMC1397819/bin/1471-2164-7-31-S2.txt
Zhu_MA	Zhu et al.	http://www.ncbi.nlm.nih.gov/pmc/articles/PMC2396180/bin/1471-2164-9-172-S4.xls
Zhu_EST	Zhu et al.	http://www.ncbi.nlm.nih.gov/pmc/articles/PMC2396180/bin/1471-2164-9-172-S4.xls
Podder	Podder et al.	https://www.sciencedirect.com/science/article/pii/S0378111909001292#ecomp_mmc1
Dezso	Dezso et al.	http://www.ncbi.nlm.nih.gov/pmc/articles/PMC2645369/bin/1741-7007-6-49-S1.xls
She	She et al.	http://www.ncbi.nlm.nih.gov/pmc/articles/PMC2706266/bin/1471-2164-10-269-S1.xls
Chang	Chang et al.	http://www.ncbi.nlm.nih.gov/pmc/articles/PMC3144958/bin/pone.0022859.s008.xls
Shyamsundar	ShyamTudar et al.	http://www.ncbi.nlm.nih.gov/pmc/articles/PMC1088941/bin/gb-2005-6-3-r22-S2.zip
Ramskold	Ramskold et al.	http://www.ncbi.nlm.nih.gov/pmc/articles/PMC2781110/bin/pcbi.1000598.s008.xls
Reverter	Reverter al.	http://www.biodatamining.org/content/supplementary/1756-0381-1-8-s1.xls
Eisenberg_13	Eisenberg et al.	http://www.tau.ac.il/~elieis/HKG/HK_genes.txt
Fagerberg	Fagerberg et al.	http://www.mcponline.org/content/13/2/397.short
