# Supplementary material for: Do Housekeeping Genes Exist?
Source: PLoS One. 2015 May 13;10(5):e0123691. doi: 10.1371/journal.pone.0123691 (PMC4430495; doi:10.1371/journal.pone.0123691)
Supplement: S2 Table — (XLSX) [file pone.0123691.s003.xlsx]

## Sheet: Sheet1
Tissue	Warrington	Zhu_MA	Zhu_ EST	Podder	Ramskold	Dezso	Eisenberg_13	Reverter	Hsiao	Tu	She	Chang	Shyamsunder	Eisenberg_03	Fagerberg	Total count
testes	1	1	1	1	1	1	1	1	1	1	1	1	1	1	1	15
kidney	1	1	1	0	1	1	1	1	1	1	1	1	1	1	1	14
lung	1	1	1	1	0	1	1	1	1	1	1	1	1	1	1	14
prostate	0	1	1	1	0	1	1	1	1	1	1	1	1	1	1	13
thyroid	0	1	1	0	0	1	1	1	1	1	1	1	1	1	1	12
heart	1	1	1	0	1	1	1	1	0	1	1	1	1	1	0	12
uterus	1	1	1	1	0	1	0	1	1	1	0	1	1	1	1	12
liver	0	1	1	0	1	1	1	0	1	1	1	1	1	1	1	12
placenta	0	1	1	1	0	1	0	1	1	1	1	1	1	1	1	12
thymus	0	1	1	1	0	1	0	1	1	1	1	1	1	1	0	11
brain	1	1	1	1	1	1	1	0	1	1	1	0	0	1	0	11
ovary	0	1	1	0	0	1	1	0	1	1	1	0	1	1	1	10
colon	0	1	1	0	1	1	1	1	1	0	1	1	0	0	1	10
pancreas	1	1	1	0	0	1	0	1	0	1	0	1	1	1	1	10
adrenal	0	0	0	0	0	1	1	1	0	1	1	0	1	1	1	8
lymph-node	0	1	1	0	1	0	0	0	0	1	1	1	1	0	1	8
spleen	0	0	0	1	0	1	0	1	1	0	1	0	1	1	1	8
trachea	0	0	0	1	0	1	0	1	1	1	1	0	0	1	0	7
skin	0	1	1	0	0	1	0	0	0	1	1	1	0	0	1	7
fetal-brain	1	0	0	1	0	1	0	1	0	1	1	0	0	1	0	7
cerebellum	0	0	0	0	1	0	0	1	0	1	1	1	0	1	0	6
spinal-cord	0	0	0	0	0	1	0	1	1	1	1	0	0	1	0	6
bone marrow	0	0	0	0	0	1	0	1	0	1	1	1	0	0	1	6
salivary-gland	0	0	0	0	0	1	0	1	0	1	1	0	0	1	1	6
fetal-liver	1	0	0	1	0	1	0	0	0	1	1	0	0	1	0	6
pituitary	0	0	0	0	0	0	0	1	1	1	1	0	0	1	0	5
breast	0	0	0	0	1	0	1	0	1	0	0	1	1	0	0	5
adipose	0	0	0	0	1	0	1	0	0	0	1	1	0	0	1	5
skeletal-muscle	0	0	0	0	1	1	1	0	0	1	1	0	0	0	0	5
bladder	0	0	0	0	0	0	0	1	0	0	1	1	1	0	0	4
blood	0	1	1	0	0	0	0	0	1	1	0	0	0	0	0	4
caudate nucleus	0	0	0	0	0	0	0	1	0	1	0	1	0	1	0	4
muscle	0	1	1	0	0	0	0	0	1	0	0	1	0	0	0	4
thalamus	0	0	0	0	0	0	0	1	0	1	1	0	0	1	0	4
tonsil	0	0	0	0	0	1	0	0	0	1	0	1	1	0	0	4
stomach	0	0	0	0	0	0	0	1	0	0	1	0	1	0	1	4
cerebral-cortex	0	0	0	0	0	0	0	0	0	0	1	1	0	1	1	4
fetal-lung	1	0	0	1	0	0	0	0	0	1	1	0	0	0	0	4
amygdala	0	0	0	0	0	0	0	1	0	1	0	0	0	1	0	3
hypothalamus	0	0	0	0	0	0	0	1	0	1	0	1	0	0	0	3
mammary gland	0	0	0	0	0	1	0	1	0	0	1	0	0	0	0	3
retina	0	0	0	1	0	1	0	1	0	0	1	0	0	0	0	4
epididymis	0	0	0	0	0	0	0	0	0	0	1	1	1	0	0	3
fetal-kidney	1	0	0	0	0	1	0	0	0	0	1	0	0	0	0	3
small - intestine	0	0	0	0	0	1	0	1	0	0	0	0	0	0	1	3
esophagus	0	0	0	0	0	0	0	0	1	0	0	0	1	0	1	3
tongue	0	0	0	0	0	0	0	0	1	1	0	0	0	0	0	2
monocytes	0	0	0	0	0	0	0	1	0	0	0	1	0	0	0	2
peripheral - blood - lymphocytes	0	0	0	0	0	1	0	1	0	0	0	0	0	0	0	2
activated CD4-positive T-lymphocyte	0	0	0	0	0	0	0	0	0	0	1	1	0	0	0	2
cervix uteri	0	0	0	0	0	0	0	0	0	0	1	1	0	0	0	2
cervix	0	0	0	0	0	0	0	0	1	0	0	0	1	0	0	2
corpus-callosum	0	0	0	0	0	0	0	1	0	0	0	0	0	1	0	2
hippocampus	0	0	0	0	0	0	0	0	0	0	1	1	0	0	0	2
myometrium	0	0	0	0	0	0	0	0	1	0	0	0	1	0	0	2
cartilage(Heb3b)	0	0	0	0	0	0	0	0	0	0	0	1	0	1	0	2
dorsal-root-ganglion(DRG)	0	0	0	0	0	0	0	0	0	1	0	0	0	1	0	2
leukemia chronicMyelogenousK-562	0	0	0	0	0	0	0	0	0	1	0	0	0	1	0	2
leukemia promyelocytic-HL-60	0	0	0	0	0	0	0	0	0	1	0	0	0	1	0	2
leukemia lymphoblastic(MOLT-4)	0	0	0	0	0	0	0	0	0	1	0	0	0	1	0	2
lymphoma, burkitt's daudi	0	0	0	0	0	0	0	0	0	1	0	0	0	1	0	2
lymphoma, burkitt's raji	0	0	0	0	0	0	0	0	0	1	0	0	0	1	0	2
appendix	0	0	0	0	0	0	0	0	0	1	0	0	0	0	1	2
duodenem	0	0	0	0	0	0	0	0	0	0	1	0	0	0	1	2
gallbladder	0	0	0	0	0	0	0	0	0	0	0	0	1	0	1	2
prostate-cancer	0	0	0	0	0	0	0	0	0	0	0	0	0	1	0	1
OV278S	0	0	0	0	0	0	0	0	0	0	0	0	0	1	0	1
OV278E	0	0	0	0	0	0	0	0	0	0	0	0	0	1	0	1
dentritic - cells	0	0	0	0	0	0	0	0	0	0	0	1	0	0	0	1
activated CD8-positive T-lymphocyte	0	0	0	0	0	0	0	0	0	0	1	0	0	0	0	1
adipocyte	0	0	0	0	0	0	0	0	0	1	0	0	0	0	0	1
adrenal-cortex	0	0	0	0	0	0	0	0	0	1	0	0	0	0	0	1
atrioventricular-node	0	0	0	0	0	0	0	0	0	1	0	0	0	0	0	1
blood-pooled	0	0	0	0	0	0	0	0	0	0	0	1	0	0	0	1
blood-neutrophill	0	0	0	0	0	0	0	0	0	0	0	1	0	0	0	1
blood-B-lymphocyte	0	0	0	0	0	0	0	0	0	0	0	1	0	0	0	1
blood-T-lymphocyte	0	0	0	0	0	0	0	0	0	0	0	1	0	0	0	1
brain-temporal-cortex	0	0	0	0	0	0	0	0	0	0	0	0	1	0	0	1
brain-occipital-cortex	0	0	0	0	0	0	0	0	0	0	0	0	1	0	0	1
brain-frontal-cortex	0	0	0	0	0	0	0	0	0	0	0	0	1	0	0	1
brain-pooled	0	0	0	0	0	0	0	0	0	0	0	1	0	0	0	1
bronchial-epithelial-cells	0	0	0	0	0	0	0	0	0	1	0	0	0	0	0	1
buffycoat	0	0	0	0	0	0	0	0	0	0	0	0	1	0	0	1
colorectal adenocarcinoma	0	0	0	0	0	0	0	0	0	1	0	0	0	0	0	1
cardiac -myocytes	0	0	0	0	0	0	0	0	0	1	0	0	0	0	0	1
cerebellum-peduncles	0	0	0	0	0	0	0	0	0	1	0	0	0	0	0	1
ciliary-ganglion	0	0	0	0	0	0	0	0	0	1	0	0	0	0	0	1
cingulate-cortex	0	0	0	0	0	0	0	0	0	1	0	0	0	0	0	1
colon-asceding	0	0	0	0	0	0	0	0	0	0	0	0	1	0	0	1
colon-sigmoid	0	0	0	0	0	0	0	0	0	0	0	0	1	0	0	1
diaphgarm	0	0	0	0	0	0	0	0	0	0	0	0	1	0	0	1
endo-cervical-canal	0	0	0	0	0	0	0	0	0	0	0	0	1	0	0	1
endomertrium	0	0	0	0	0	0	0	0	1	0	0	0	0	0	0	1
ericardium	0	0	0	0	0	0	0	0	0	0	0	0	1	0	0	1
esophagus-vulva	0	0	0	0	0	0	0	0	0	0	0	1	0	0	0	1
faloopian-tube	0	0	0	0	0	0	0	0	0	0	0	0	1	0	0	1
fetal-thymus	0	0	0	0	0	1	0	0	0	0	0	0	0	0	0	1
fetal-thyroid	0	0	0	0	0	0	0	0	0	1	0	0	0	0	0	1
globus-pallidus	0	0	0	0	0	0	0	0	0	1	0	0	0	0	0	1
hair-root	0	0	0	0	0	0	0	0	0	0	0	1	0	0	0	1
heptoma-Hep3b	0	0	0	0	0	0	0	0	0	0	0	0	0	1	0	1
ileum	0	0	0	0	0	0	0	0	0	0	1	0	0	0	0	1
jejunum	0	0	0	0	0	0	0	0	0	0	1	0	0	0	0	1
human brain, low-coverage	0	0	0	0	1	0	0	0	0	0	0	0	0	0	0	1
lymph	0	0	0	0	0	0	1	0	0	0	0	0	0	0	0	1
lymphoma -WSU	0	0	0	0	0	0	0	0	0	0	0	0	0	1	0	1
lymphoma-GA10	0	0	0	0	0	0	0	0	0	0	0	0	0	1	0	1
human T-cell lymphoma (K422)	0	0	0	0	0	0	0	0	0	0	0	0	0	1	0	1
medulla-oblongata	0	0	0	0	0	0	0	0	0	1	0	0	0	0	0	1
muscle-abdominal	0	0	0	0	0	0	0	0	0	0	0	0	1	0	0	1
muscle-right-calf	0	0	0	0	0	0	0	0	0	0	0	0	1	0	0	1
occipitalLobe	0	0	0	0	0	0	0	0	0	1	0	0	0	0	0	1
parathyroid	0	0	0	0	0	0	0	0	0	0	0	0	1	0	0	1
parietalLobe	0	0	0	0	0	0	0	0	0	1	0	0	0	0	0	1
lymphoma- DoHH2	0	0	0	0	0	0	0	0	0	0	0	0	0	1	0	1
lymphoma- ramos	0	0	0	0	0	0	0	0	0	0	0	0	0	1	0	1
lymphoma-THY-	0	0	0	0	0	0	0	0	0	0	0	0	0	1	0	1
lymphoma-THY+	0	0	0	0	0	0	0	0	0	0	0	0	0	1	0	1
melanoma cells (A2058)	0	0	0	0	0	0	0	0	0	0	0	0	0	1	0	1
pons	0	0	0	0	0	0	0	0	0	1	0	0	0	0	0	1
prefrontal-cortex	0	0	0	0	0	0	0	0	0	1	0	0	0	0	0	1
salivary-gland-parotid	0	0	0	0	0	0	0	0	0	0	0	0	1	0	0	1
seminal-vesicle	0	0	0	0	0	0	0	0	0	0	0	0	1	0	0	1
small-bowel-duodenum	0	0	0	0	0	0	0	0	0	0	0	0	1	0	0	1
small-bowel-ileum	0	0	0	0	0	0	0	0	0	0	0	0	1	0	0	1
smooth-muscle	0	0	0	0	0	0	0	0	0	1	0	0	0	0	0	1
stomach-fundus	0	0	0	0	0	0	0	0	0	0	0	0	1	0	0	1
substantia-nigra	0	0	0	0	0	0	0	0	0	0	0	1	0	0	0	1
subthalamic-nucleus	0	0	0	0	0	0	0	0	0	1	0	0	0	0	0	1
superior-cervical-ganglion	0	0	0	0	0	0	0	0	0	1	0	0	0	0	0	1
temporal-lobe	0	0	0	0	0	0	0	0	0	1	0	0	0	0	0	1
testi - Germ Cell	0	0	0	0	0	0	0	0	0	1	0	0	0	0	0	1
testi - Leydig Cell	0	0	0	0	0	0	0	0	0	1	0	0	0	0	0	1
testi - Seminiferous Tubule	0	0	0	0	0	0	0	0	0	1	0	0	0	0	0	1
testi - Intersitial	0	0	0	0	0	0	0	0	0	1	0	0	0	0	0	1
trigeminal - ganglion	0	0	0	0	0	0	0	0	0	1	0	0	0	0	0	1
unterine-corpus	0	0	0	0	0	0	0	0	0	0	0	0	1	0	0	1
uterus - corpus	0	0	0	0	0	0	0	0	0	1	0	0	0	0	0	1
umbilical-cord-blood	0	0	0	0	0	0	0	0	0	0	0	1	0	0	0	1
umbilical-cord-tissue	0	0	0	0	0	0	0	0	0	0	0	1	0	0	0	1
umbilical vein endothelial cells (HUVEC)	0	0	0	0	0	0	0	0	0	0	0	0	0	1	0	1
vigina	0	0	0	0	0	0	0	0	0	0	0	0	1	0	0	1
white-blood-cells	0	0	0	0	0	0	1	0	0	0	0	0	0	0	0	1
olfactory bulb	0	0	0	0	0	0	0	0	0	1	0	0	0	0	0	1
CD105+endothelial	0	0	0	0	0	0	0	0	0	1	0	0	0	0	0	1
CD33+myeloid	0	0	0	0	0	0	0	0	0	1	0	0	0	0	0	1
CD34+	0	0	0	0	0	0	0	0	0	1	0	0	0	0	0	1
CD71+early erythroid	0	0	0	0	0	0	0	0	0	1	0	0	0	0	0	1
BDCA4+dentritic cells	0	0	0	0	0	0	0	0	0	1	0	0	0	0	0	1
CD14+monocytes	0	0	0	0	0	0	0	0	0	1	0	0	0	0	0	1
CD19+B cells	0	0	0	0	0	0	0	0	0	1	0	0	0	0	0	1
CD4+T cells	0	0	0	0	0	0	0	0	0	1	0	0	0	0	0	1
CD56+NK cells	0	0	0	0	0	0	0	0	0	1	0	0	0	0	0	1
CD8+T cells	0	0	0	0	0	0	0	0	0	1	0	0	0	0	0	1
721 B lymphoblasts	0	0	0	0	0	0	0	0	0	1	0	0	0	0	0	1
pancreas, Beta cell islets	0	0	0	0	0	0	0	0	0	1	0	0	0	0	0	1
blood - dendritic cell	0	0	0	0	0	0	0	0	0	0	0	1	0	0	0	1
blood - monocyte	0	0	0	0	0	0	0	0	0	0	0	1	0	0	0	1
heart muscle	0	0	0	0	0	0	0	0	0	0	0	0	0	0	1	1
urinary bladder	0	0	0	0	0	0	0	0	0	0	0	0	0	0	1	1
nasopharynx	0	0	0	1	0	0	0	0	0	0	0	0	0	0	0	1
pancreatic islet	0	0	0	1	0	0	0	0	0	0	0	0	0	0	0	1
macrophage	0	0	0	1	0	0	0	0	0	0	0	0	0	0	0	1
Human liver regeneration after partial hepatectomy	0	0	0	1	0	0	0	0	0	0	0	0	0	0	0	1
melanocyte	0	0	0	1	0	0	0	0	0	0	0	0	0	0	0	1
pregnant uterus	0	0	0	1	0	0	0	0	0	0	0	0	0	0	0	1
Germinal B-cell	0	0	0	1	0	0	0	0	0	0	0	0	0	0	0	1
fetal heart	0	0	0	1	0	0	0	0	0	0	0	0	0	0	0	1
fetal spleen	0	0	0	1	0	0	0	0	0	0	0	0	0	0	0	1
fetal placenta	0	0	0	1	0	0	0	0	0	0	0	0	0	0	0	1
fetal testis	0	0	0	1	0	0	0	0	0	0	0	0	0	0	0	1
fetal B-cell	0	0	0	1	0	0	0	0	0	0	0	0	0	0	0	1
etal cochlea	0	0	0	1	0	0	0	0	0	0	0	0	0	0	0	1
glioblastoma	0	0	0	1	0	0	0	0	0	0	0	0	0	0	0	1
anaplastic oligodendroglioma	0	0	0	1	0	0	0	0	0	0	0	0	0	0	0	1
neuroendocrine lung carcinoid	0	0	0	1	0	0	0	0	0	0	0	0	0	0	0	1
B-cell, chronic lymphatic leukemia	0	0	0	1	0	0	0	0	0	0	0	0	0	0	0	1
infant brain	0	0	0	1	0	0	0	0	0	0	0	0	0	0	0	1
multiple sclerosis	0	0	0	1	0	0	0	0	0	0	0	0	0	0	0	1
total fetus	0	0	0	1	0	0	0	0	0	0	0	0	0	0	0	1
pectoral muscle	0	0	0	1	0	0	0	0	0	0	0	0	0	0	0	1
insulinoma	0	0	0	1	0	0	0	0	0	0	0	0	0	0	0	1
BT474	0	0	0	0	1	0	0	0	0	0	0	0	0	0	0	1
T47D	0	0	0	0	1	0	0	0	0	0	0	0	0	0	0	1
MB435	0	0	0	0	1	0	0	0	0	0	0	0	0	0	0	1
MCF7	0	0	0	0	1	0	0	0	0	0	0	0	0	0	0	1
HME(human mammary epithelium)	0	0	0	0	1	0	0	0	0	0	0	0	0	0	0	1
rare tissues(≤2) sum	0	0	0	22	7	2	2	3	4	47	7	18	23	21	5
tissues sum	11	18	18	35	18	31	16	32	24	79	42	43	44	47	27
